# Supplementary material for: Distribution and Origin of Major, Trace and Rare Earth Elements in Wild Edible Mushrooms: Urban vs. Forest Areas
Source: J Fungi (Basel). 2021 Dec 12;7(12):1068. doi: 10.3390/jof7121068 (PMC8706631; doi:10.3390/jof7121068)
Supplement: Supplementary file 1 [file jof-07-01068-s001.zip]

Archive with 1 entries (1 files):
- jof-1433981-supplementary.pdf
